# Supplementary material for: 4,5-Diaza-9H-fluoren-9-imine
Source: Acta Crystallogr Sect E Struct Rep Online. 2010 Jun 26;66(Pt 7):o1802. doi: 10.1107/S1600536810020441 (PMC3006907; doi:10.1107/S1600536810020441)
Supplement: Supplementary file 2 [file e-66-o1802-Isup2.hkl]

# 
# h,k,l, Fc-squared, Fo-squared, sigma(Fo-squared) and status flag 
# 
data_I
_shelx_title ' W in P2(1)/c' 
_shelx_refln_list_code          4 
_shelx_F_calc_maximum      160.49 
_exptl_crystal_F_000       376.00 
_reflns_d_resolution_high  0.8323 
 
loop_ 
 _symmetry_equiv_pos_as_xyz 
 'x, y, z' 
 '-x, y+1/2, -z+1/2' 
 '-x, -y, -z' 
 'x, -y-1/2, z-1/2' 
 
_cell_length_a    10.0080 
_cell_length_b    12.4070 
_cell_length_c     6.8140 
_cell_angle_alpha  90.000 
_cell_angle_beta   99.740 
_cell_angle_gamma  90.000 
 
_shelx_F_squared_multiplier     1.000 
 
loop_ 
 _refln_index_h 
 _refln_index_k 
 _refln_index_l 
 _refln_F_squared_calc 
 _refln_F_squared_meas 
 _refln_F_squared_sigma 
 _refln_observed_status 
   1   0   0      285.01      283.83      3.92 o 
   2   0   0      296.13      264.95      5.66 o 
   3   0   0      189.33      196.84      2.86 o 
   4   0   0      737.94      739.00      8.50 o 
   5   0   0     2157.50     2120.04     31.45 o 
   6   0   0       79.99       87.72      2.58 o 
   7   0   0      750.85      845.40      8.57 o 
   8   0   0      718.50      712.11     18.78 o 
   9   0   0      290.69      311.64     14.06 o 
  10   0   0      129.14      123.50      8.79 o 
  11   0   0        5.14       13.21      2.52 o 
   1   1   0     3933.86     4178.69     42.54 o 
   2   1   0     1260.76     1328.54     61.80 o 
   3   1   0      344.33      389.04     11.93 o 
   4   1   0      320.43      314.88      4.14 o 
   5   1   0      132.65      135.34      2.85 o 
   6   1   0       55.61       72.95      2.98 o 
   7   1   0       17.60       18.16      2.09 o 
   8   1   0        3.44        1.03      3.35 o 
   9   1   0        3.41        0.57      1.94 o 
  10   1   0        0.17        4.09      2.24 o 
  11   1   0       23.91       22.79      3.89 o 
   0   2   0     4511.00     4441.45     55.48 o 
   1   2   0       12.39       13.62      1.30 o 
   2   2   0     1374.80     1465.39     15.02 o 
   3   2   0     1273.52     1247.56      7.69 o 
   4   2   0       21.63       23.59      2.24 o 
   5   2   0      168.54      193.25      5.53 o 
   6   2   0       11.17       11.82      1.33 o 
   7   2   0       74.13       93.33      4.28 o 
   8   2   0      345.90      382.65      7.40 o 
   9   2   0       48.96       58.14      3.53 o 
  10   2   0        0.08        0.56      1.74 o 
  11   2   0        5.26        1.35      2.16 o 
   1   3   0      147.71      192.91      2.51 o 
   2   3   0      153.76      147.12      2.70 o 
   3   3   0       25.87       21.66      1.24 o 
   4   3   0       19.58       17.34      1.22 o 
   5   3   0       49.61       53.50      2.08 o 
   6   3   0       72.34       69.82      2.78 o 
   7   3   0        2.91        3.37      1.56 o 
   8   3   0       30.22       36.21      2.88 o 
   9   3   0       21.46       30.39      4.09 o 
  10   3   0        0.13        0.24      2.03 o 
  11   3   0        0.43        2.77      2.02 o 
   0   4   0       81.37       63.62      3.62 o 
   1   4   0      428.37      395.38      4.00 o 
   2   4   0       65.12       76.08      1.45 o 
   3   4   0      156.17      130.59      6.73 o 
   4   4   0      336.29      336.66      4.28 o 
   5   4   0        0.58        0.44      0.83 o 
   6   4   0      107.83      118.41      3.43 o 
   7   4   0       27.06       19.17      2.09 o 
   8   4   0       34.99       37.06      2.91 o 
   9   4   0       14.81       13.07      6.28 o 
  10   4   0       11.04       12.73      2.48 o 
  11   4   0        2.43        0.71      2.30 o 
   1   5   0       54.81       68.94      1.99 o 
   2   5   0      139.64      167.70      3.01 o 
   3   5   0       16.98       17.72      1.21 o 
   4   5   0      101.14      109.55      2.70 o 
   5   5   0       74.10       66.47      4.38 o 
   6   5   0       12.38       14.48      1.51 o 
   7   5   0       99.88       95.37      3.65 o 
   8   5   0        0.50        0.72      2.64 o 
   9   5   0       51.75       56.95      3.71 o 
  10   5   0        6.27        5.92      2.36 o 
  11   5   0        8.35        8.71      2.74 o 
   0   6   0      512.79      588.43      6.78 o 
   1   6   0     1491.97     1717.28     10.66 o 
   2   6   0        2.71        0.02      0.73 o 
   3   6   0      152.78      136.81      3.87 o 
   4   6   0        1.70        4.16      1.26 o 
   5   6   0       35.35       50.54      2.93 o 
   6   6   0      467.94      395.54      6.44 o 
   7   6   0      116.71       86.09      3.75 o 
   8   6   0      257.84      215.34      7.33 o 
   9   6   0       19.78       15.07      2.50 o 
  10   6   0        0.91        0.12      6.96 o 
   1   7   0      309.89      366.75      5.45 o 
   2   7   0       27.01       28.55      1.93 o 
   3   7   0       65.92       71.34      2.52 o 
   4   7   0        0.15        0.66      0.82 o 
   5   7   0      214.28      202.11      4.52 o 
   6   7   0      117.87      108.70      5.64 o 
   7   7   0       41.58       36.07      5.60 o 
   8   7   0       77.47       74.05      4.20 o 
   9   7   0       10.59       13.85      2.83 o 
  10   7   0        5.56        2.75      2.44 o 
   0   8   0      213.92      188.95      7.41 o 
   1   8   0       93.20       86.41      2.76 o 
   2   8   0      511.61      596.18     17.11 o 
   3   8   0       28.00       21.07      3.09 o 
   4   8   0      495.73      406.76      8.66 o 
   5   8   0      370.46      386.68     10.82 o 
   6   8   0      236.29      232.18      5.87 o 
   7   8   0      194.70      195.30      6.30 o 
   8   8   0       21.85       21.17      3.24 o 
   9   8   0        8.89       10.81      7.22 o 
  10   8   0       20.51       13.98      4.06 o 
   1   9   0       39.03       41.99      2.26 o 
   2   9   0       12.75       16.11      4.20 o 
   3   9   0        1.55        2.24      1.90 o 
   4   9   0        6.38        7.18      1.82 o 
   5   9   0        4.63        4.56      1.87 o 
   6   9   0        0.81        1.88      1.88 o 
   7   9   0        0.78        3.89      4.79 o 
   8   9   0        0.84        1.54      2.46 o 
   9   9   0        5.26        9.18      2.92 o 
   0  10   0      381.14      384.58      9.46 o 
   1  10   0      116.31      104.66      4.53 o 
   2  10   0       13.82       11.56      1.63 o 
   3  10   0        2.03        4.21      3.27 o 
   4  10   0        0.17        0.79      1.74 o 
   5  10   0       59.21       53.14      3.44 o 
   6  10   0       11.18       13.05      4.77 o 
   7  10   0        0.00        1.29      2.22 o 
   8  10   0        0.13        0.64      3.72 o 
   1  11   0        1.44        0.82      1.62 o 
   2  11   0        0.65        1.69      1.44 o 
   3  11   0       77.82       91.17      3.95 o 
   4  11   0       14.94       12.52      4.28 o 
   5  11   0        0.72        0.62      1.93 o 
   6  11   0        0.30        0.57      2.17 o 
   7  11   0        0.95        2.62      2.86 o 
   0  12   0      122.64      114.12      6.11 o 
   1  12   0       36.67       42.48      2.98 o 
   2  12   0      190.79      156.16      5.44 o 
   3  12   0       22.41       15.41      6.35 o 
   4  12   0        0.37        1.27      4.40 o 
   5  12   0        0.53        2.32      2.21 o 
   6  12   0       13.81       18.03      4.18 o 
   7  12   0       29.17       31.12      6.16 o 
   1  13   0        2.76        0.70      2.15 o 
   2  13   0        0.41        4.17      1.66 o 
   3  13   0        8.51        2.26      2.94 o 
   4  13   0        6.59        1.87      5.99 o 
   5  13   0        3.68        9.74      3.86 o 
   0  14   0       12.25        6.90      3.36 o 
   1  14   0       20.96       22.40      2.84 o 
   2  14   0        0.10        0.39      3.24 o 
   3  14   0       37.88       48.74      5.77 o 
   4  14   0      107.55      146.38     17.25 o 
 -11   1   1        0.09        4.80      4.80 o 
 -10   1   1        3.33        5.96      4.43 o 
  -9   1   1        5.97        0.64      3.75 o 
  -8   1   1       32.16       25.50      3.68 o 
  -7   1   1        6.98        6.66      2.09 o 
  -6   1   1       43.65       62.92      3.27 o 
  -5   1   1       11.93        2.18      1.01 o 
  -4   1   1      125.97      170.58      3.87 o 
  -3   1   1      841.10      821.01      7.91 o 
  -2   1   1      126.20      117.98      0.91 o 
  -1   1   1      211.55      190.67      0.92 o 
   0   1   1      113.38      146.44      2.95 o 
   1   1   1      410.37      369.74      4.38 o 
   2   1   1      419.90      352.94      0.73 o 
   3   1   1       15.84       13.60      0.94 o 
   4   1   1      338.46      339.42      5.90 o 
   5   1   1      103.79      127.43      4.19 o 
   6   1   1        0.59        0.43      1.15 o 
   7   1   1        1.14        0.92      1.90 o 
   8   1   1       24.39       16.23      3.09 o 
   9   1   1        8.95        4.89      2.78 o 
  10   1   1        3.92        9.44      2.26 o 
  11   1   1        0.01        0.71      2.79 o 
 -11   2   1        2.38        0.43      2.97 o 
 -10   2   1       17.54       15.00      3.22 o 
  -9   2   1      299.47      307.13     10.98 o 
  -8   2   1       77.91       74.82      5.17 o 
  -7   2   1       25.82       38.82      3.30 o 
  -6   2   1        0.06        1.64      1.08 o 
  -5   2   1      328.63      327.08      6.41 o 
  -4   2   1      809.50      794.16      9.03 o 
  -3   2   1      271.57      292.30      5.09 o 
  -2   2   1       99.45      101.08      2.96 o 
  -1   2   1     3274.18     3234.09     63.41 o 
   0   2   1      837.88      824.67      7.43 o 
   1   2   1     1739.94     1684.29     10.74 o 
   2   2   1       45.12       46.97      2.09 o 
   3   2   1      538.74      526.78      7.02 o 
   4   2   1      817.30      779.82      9.53 o 
   5   2   1       71.92       65.46      3.30 o 
   6   2   1        9.42        6.91      2.04 o 
   7   2   1       21.62       24.22      2.92 o 
   8   2   1      443.59      406.90     11.12 o 
   9   2   1       10.15        7.88      3.34 o 
  10   2   1        0.12        6.94      2.62 o 
  11   2   1        2.60        5.00      2.95 o 
 -11   3   1        4.16        3.96      3.96 o 
 -10   3   1        1.15        3.36      3.36 o 
  -9   3   1       45.15       38.01      4.91 o 
  -8   3   1      240.09      260.87      9.09 o 
  -7   3   1       90.01       92.59      4.86 o 
  -6   3   1       44.39       46.04      3.09 o 
  -5   3   1      147.33      166.26      5.05 o 
  -4   3   1       86.77      109.01      3.82 o 
  -3   3   1      713.43      639.27      1.27 o 
  -2   3   1       31.84       30.47      1.94 o 
  -1   3   1      831.84      818.73      0.84 o 
   0   3   1      210.03      266.25      4.64 o 
   1   3   1      399.84      400.85      5.78 o 
   2   3   1      225.43      253.08      4.78 o 
   3   3   1      292.83      313.71      5.74 o 
   4   3   1      292.53      309.36      6.35 o 
   5   3   1        0.03        0.16      1.31 o 
   6   3   1      134.93      142.84      5.61 o 
   7   3   1        8.84        0.45      2.78 o 
   8   3   1       89.18      102.81      6.39 o 
   9   3   1       89.81       75.24      6.15 o 
  10   3   1       35.95       19.59      3.78 o 
  11   3   1        0.80        1.82      2.80 o 
 -11   4   1        1.39        1.02      5.17 o 
 -10   4   1       15.62        5.81      4.78 o 
  -9   4   1        7.92        3.97      4.02 o 
  -8   4   1      259.72      273.58      9.81 o 
  -7   4   1        7.54        6.75      2.52 o 
  -6   4   1       62.96       61.44      3.99 o 
  -5   4   1      387.72      426.30      8.60 o 
  -4   4   1     1686.74     1750.09     15.48 o 
  -3   4   1        0.93        0.24      1.17 o 
  -2   4   1      582.29      627.41      8.39 o 
  -1   4   1      737.18      772.59      8.96 o 
   0   4   1      374.95      359.81      5.90 o 
   1   4   1     1338.07     1332.20     11.36 o 
   2   4   1        0.97        4.66      1.22 o 
   3   4   1      804.94      703.85      9.00 o 
   4   4   1     1018.20      984.62     11.44 o 
   5   4   1      245.18      222.68      6.33 o 
   6   4   1        2.16        5.23      2.02 o 
   7   4   1      272.23      224.21      8.05 o 
   8   4   1       10.39       17.68      3.42 o 
   9   4   1        5.07        0.66      3.67 o 
  10   4   1        0.03        2.60      3.39 o 
  11   4   1       43.00       49.24      5.66 o 
 -11   5   1       29.92       30.32      7.19 o 
 -10   5   1        2.70        0.96      4.49 o 
  -9   5   1       36.38       45.73      5.67 o 
  -8   5   1        1.29        0.00      3.22 o 
  -7   5   1      170.75      163.84      7.69 o 
  -6   5   1      246.05      264.34      8.21 o 
  -5   5   1        4.98        1.00      1.57 o 
  -4   5   1       55.64       60.24      3.32 o 
  -3   5   1       17.18       19.82      1.49 o 
  -2   5   1      741.96      759.99      9.96 o 
  -1   5   1      899.93      870.28     11.78 o 
   0   5   1      231.20      218.99      5.70 o 
   1   5   1      110.74      107.25      4.57 o 
   2   5   1      675.17      734.29      9.41 o 
   3   5   1      492.13      447.61      7.73 o 
   4   5   1        0.00        2.27      1.12 o 
   5   5   1       38.06       37.13      2.87 o 
   6   5   1       15.03       18.15      2.73 o 
   7   5   1      249.61      218.00      8.14 o 
   8   5   1       72.36       63.88      5.03 o 
   9   5   1        5.47        3.39      2.98 o 
  10   5   1        3.50        3.74      3.74 o 
 -10   6   1        0.69        2.10      5.28 o 
  -9   6   1        1.43        0.87      3.90 o 
  -8   6   1      115.01      123.02      7.96 o 
  -7   6   1       10.28       13.37      3.54 o 
  -6   6   1       27.73       36.57      3.81 o 
  -5   6   1        0.01        1.53      1.94 o 
  -4   6   1       99.06      101.32      4.62 o 
  -3   6   1      193.60      180.54      5.62 o 
  -2   6   1      140.66      155.25      5.12 o 
  -1   6   1      232.06      216.65      5.55 o 
   0   6   1        2.74        3.90      1.10 o 
   1   6   1      475.02      438.25      7.77 o 
   2   6   1       59.15       52.97      2.99 o 
   3   6   1        6.97        4.72      1.74 o 
   4   6   1        0.00        1.36      1.28 o 
   5   6   1       54.89       48.81      3.46 o 
   6   6   1        5.88        3.78      2.41 o 
   7   6   1       36.73       33.47      3.92 o 
   8   6   1        7.65        9.47      3.27 o 
   9   6   1        5.15        4.62      3.91 o 
  10   6   1        8.36        8.69      3.93 o 
 -10   7   1        9.92        9.95      6.07 o 
  -9   7   1       13.17       18.22      5.33 o 
  -8   7   1       16.85       19.70      4.42 o 
  -7   7   1        0.35        2.47      3.25 o 
  -6   7   1       26.86       28.03      3.14 o 
  -5   7   1        7.59       10.30      2.30 o 
  -4   7   1       53.95       59.53      4.04 o 
  -3   7   1       17.94       11.91      2.97 o 
  -2   7   1       18.74       18.70      2.26 o 
  -1   7   1       18.03       27.76      1.69 o 
   0   7   1        3.54        1.10      1.42 o 
   1   7   1        9.45        4.64      1.69 o 
   2   7   1        0.57        3.01      1.66 o 
   3   7   1        0.90        2.73      1.52 o 
   4   7   1        1.95        3.41      2.01 o 
   5   7   1       28.63       32.08      3.44 o 
   6   7   1       30.15       31.89      3.94 o 
   7   7   1        0.01        0.00      2.67 o 
   8   7   1        0.00        2.84      2.84 o 
   9   7   1        2.23        2.72      3.28 o 
  10   7   1       17.35       11.64      4.39 o 
 -10   8   1        5.53        3.53      5.18 o 
  -9   8   1        4.51        7.10      3.13 o 
  -8   8   1        0.64        5.47      3.44 o 
  -7   8   1        0.55        4.46      2.96 o 
  -6   8   1      132.56      143.50      7.56 o 
  -5   8   1      510.97      488.55     12.22 o 
  -4   8   1      196.93      167.02      6.80 o 
  -3   8   1      213.81      187.50      6.72 o 
  -2   8   1       41.86       44.04      3.49 o 
  -1   8   1       47.55       64.11      3.73 o 
   0   8   1       83.58       90.59      4.26 o 
   1   8   1        2.14        0.17      1.35 o 
   2   8   1      119.48      101.31      4.68 o 
   3   8   1      204.55      168.26      6.25 o 
   4   8   1      325.55      270.24      8.48 o 
   5   8   1      534.46      529.83     12.39 o 
   6   8   1        0.03        2.05      3.04 o 
   7   8   1        3.85        9.34      3.24 o 
   8   8   1       11.84       15.78      3.89 o 
   9   8   1        0.09        6.74      3.89 o 
  -9   9   1        2.27        5.50      4.61 o 
  -8   9   1        2.63        0.93      4.30 o 
  -7   9   1       33.50       27.54      5.36 o 
  -6   9   1       28.81       28.70      4.36 o 
  -5   9   1       10.27        9.81      3.42 o 
  -4   9   1        7.56        4.68      3.04 o 
  -3   9   1       12.78       14.59      2.51 o 
  -2   9   1       20.67       14.62      2.73 o 
  -1   9   1       70.13       88.27      3.72 o 
   0   9   1        5.88        4.15      1.90 o 
   1   9   1       35.54       21.52      3.10 o 
   2   9   1       63.06       50.11      3.84 o 
   3   9   1       16.56       14.73      2.85 o 
   4   9   1       20.70       23.38      3.44 o 
   5   9   1       73.90       66.03      5.51 o 
   6   9   1       10.59        8.69      4.02 o 
   7   9   1        8.46        6.23      4.50 o 
   8   9   1        6.72        5.36      4.78 o 
   9   9   1       11.71       10.14      5.73 o 
  -8  10   1       15.07       10.32      5.08 o 
  -7  10   1       60.45       58.61      6.62 o 
  -6  10   1        2.80        1.85      3.28 o 
  -5  10   1      238.35      234.63      9.96 o 
  -4  10   1      834.80      849.69     17.31 o 
  -3  10   1      392.67      385.77     11.19 o 
  -2  10   1      367.95      381.85     10.56 o 
  -1  10   1        4.45        1.29      2.42 o 
   0  10   1      171.30      172.70      6.75 o 
   1  10   1      323.02      316.33      9.27 o 
   2  10   1        2.22        5.36      2.71 o 
   3  10   1      906.41      907.55     16.73 o 
   4  10   1      585.74      563.45     14.58 o 
   5  10   1       39.11       37.82      5.38 o 
   6  10   1       18.20       13.36      3.62 o 
   7  10   1       12.06       15.59      4.92 o 
   8  10   1       33.66       41.05      7.95 o 
  -8  11   1        0.51        3.41      3.93 o 
  -7  11   1        0.65        1.50      3.93 o 
  -6  11   1       43.08       45.95      6.17 o 
  -5  11   1       39.58       38.92      5.09 o 
  -4  11   1       41.33       47.70      5.43 o 
  -3  11   1      183.65      176.49      8.87 o 
  -2  11   1        5.42        3.51      2.83 o 
  -1  11   1      315.00      266.71      9.22 o 
   0  11   1       55.88       48.27      4.47 o 
   1  11   1      190.92      176.99      7.63 o 
   2  11   1      243.12      226.99      8.92 o 
   3  11   1       17.98       14.78      3.71 o 
   4  11   1       60.75       59.12      5.85 o 
   5  11   1        1.32        1.63      3.27 o 
   6  11   1       38.72       37.48      5.91 o 
   7  11   1       11.90       13.82      5.28 o 
  -7  12   1        7.29       12.75      4.89 o 
  -6  12   1        0.87        2.41      3.79 o 
  -5  12   1        0.10        4.69      3.10 o 
  -4  12   1        0.00        6.11      3.03 o 
  -3  12   1        1.13        1.01      3.32 o 
  -2  12   1       49.43       44.71      4.78 o 
  -1  12   1        6.43        6.80      3.01 o 
   0  12   1       11.41       15.35      3.01 o 
   1  12   1       12.64       12.33      2.65 o 
   2  12   1       27.39       24.77      4.14 o 
   3  12   1        1.51        2.84      3.55 o 
   4  12   1        0.48        8.64      2.93 o 
   5  12   1        0.37        0.98      3.69 o 
   6  12   1        0.21        5.35      5.52 o 
  -5  13   1        2.90        5.42      4.66 o 
  -4  13   1        0.10        4.38      4.38 o 
  -3  13   1        4.77        3.22      3.46 o 
  -2  13   1        1.05        0.72      3.00 o 
  -1  13   1       16.13        7.52      3.83 o 
   0  13   1        4.71        4.66      3.53 o 
   1  13   1        1.96        4.32      2.83 o 
   2  13   1        6.78        3.28      3.51 o 
   3  13   1        0.28        2.05      3.68 o 
   4  13   1        7.29        9.68      4.78 o 
   5  13   1        0.64        2.86      4.04 o 
  -4  14   1        6.77        6.68      5.38 o 
  -3  14   1        9.84       10.29      4.80 o 
  -2  14   1        0.15        1.25      3.53 o 
  -1  14   1        7.65        4.55      3.34 o 
   0  14   1        7.05        3.26      3.12 o 
   1  14   1        0.91        3.37      3.37 o 
   2  14   1        5.55        4.25      3.54 o 
   3  14   1        7.97       11.57      3.73 o 
 -11   0   2        9.53       15.44      4.59 o 
 -10   0   2      208.10      256.24     10.63 o 
  -9   0   2      279.68      329.04     10.43 o 
  -8   0   2      542.57      645.41     11.86 o 
  -7   0   2      374.57      320.67      1.27 o 
  -6   0   2      421.58      321.39      1.02 o 
  -5   0   2      259.76      306.19      6.12 o 
  -4   0   2      653.49      667.05      0.99 o 
  -3   0   2      193.99      230.32      4.63 o 
  -2   0   2      215.19      277.96      7.31 o 
  -1   0   2    22298.14    22183.32    194.23 o 
   0   0   2    25757.68    27326.35    193.11 o 
   1   0   2      552.84      591.51      6.37 o 
   2   0   2      146.71      121.74      0.95 o 
   3   0   2      637.63      712.33      8.38 o 
   4   0   2      226.64      235.45      5.55 o 
   5   0   2      384.96      409.50      8.03 o 
   6   0   2      346.20      392.39      8.79 o 
   7   0   2      734.35      784.33     13.40 o 
   8   0   2      321.54      329.48     10.60 o 
   9   0   2      209.26      239.70     10.27 o 
  10   0   2       13.12       10.20      3.77 o 
 -11   1   2        7.19       13.48      3.00 o 
 -10   1   2        4.06        0.29      3.01 o 
  -9   1   2       19.03       18.13      3.10 o 
  -8   1   2        5.32       15.08      2.58 o 
  -7   1   2        1.19        2.17      1.31 o 
  -6   1   2       82.69       91.56      3.69 o 
  -5   1   2      630.28      632.70     10.33 o 
  -4   1   2       87.99       71.56      1.19 o 
  -3   1   2       15.87       16.46      2.14 o 
  -2   1   2      532.83      562.69      8.55 o 
  -1   1   2     7924.89     7574.30    112.24 o 
   0   1   2     4709.00     4724.76     80.16 o 
   1   1   2      431.04      441.33      5.76 o 
   2   1   2       51.90       46.35      2.13 o 
   3   1   2      198.99      203.71      4.65 o 
   4   1   2      711.00      745.20      9.51 o 
   5   1   2       55.03       63.20      3.56 o 
   6   1   2        8.62       10.03      2.15 o 
   7   1   2       57.79       49.16      4.31 o 
   8   1   2       20.05       23.03      3.45 o 
   9   1   2        2.88        8.27      3.05 o 
  10   1   2        7.60       13.35      3.37 o 
 -11   2   2        0.01        2.02      2.44 o 
 -10   2   2        5.87        3.16      2.72 o 
  -9   2   2      158.27      116.02      3.32 o 
  -8   2   2       25.83       23.96      2.98 o 
  -7   2   2       29.21       30.09      2.78 o 
  -6   2   2        0.91        0.00      1.32 o 
  -5   2   2      154.61      161.81      1.23 o 
  -4   2   2      171.50      152.57      1.21 o 
  -3   2   2        0.27        0.88      2.56 o 
  -2   2   2      322.37      266.84      1.08 o 
  -1   2   2      430.37      427.18      6.96 o 
   0   2   2      780.29      746.91      8.54 o 
   1   2   2      479.70      559.19      7.19 o 
   2   2   2       98.84      125.01      3.62 o 
   3   2   2      201.35      233.50      5.37 o 
   4   2   2       45.15       44.41      2.94 o 
   5   2   2        3.43        2.86      1.65 o 
   6   2   2       41.23       45.68      3.69 o 
   7   2   2       38.64       35.99      3.87 o 
   8   2   2      196.71      221.43      9.26 o 
   9   2   2        2.94        2.77      3.28 o 
  10   2   2        0.04        0.78      2.76 o 
 -11   3   2        0.03        1.08      3.06 o 
 -10   3   2        4.55        4.29      3.13 o 
  -9   3   2       22.41       26.74      3.51 o 
  -8   3   2       38.91       55.68      3.95 o 
  -7   3   2      110.91      130.06      5.36 o 
  -6   3   2       19.15       29.24      2.92 o 
  -5   3   2       17.32       19.55      2.23 o 
  -4   3   2       22.33       23.10      2.87 o 
  -3   3   2       68.71       66.64      1.50 o 
  -2   3   2        2.07        1.51      1.80 o 
  -1   3   2       13.01       11.17      1.79 o 
   0   3   2       30.29       32.88      2.20 o 
   1   3   2      153.02      176.07      4.43 o 
   2   3   2      145.77      152.07      4.31 o 
   3   3   2       68.92       67.24      1.47 o 
   4   3   2       21.50       15.57      2.20 o 
   5   3   2       52.81       59.96      3.63 o 
   6   3   2      170.53      177.70      6.74 o 
   7   3   2       93.22       73.66      2.22 o 
   8   3   2        0.04        8.40      3.26 o 
   9   3   2        2.36        2.13      3.60 o 
  10   3   2        0.15        2.36      3.71 o 
 -11   4   2       13.70       12.26      3.93 o 
 -10   4   2        1.12        6.56      2.58 o 
  -9   4   2       23.30       18.61      2.99 o 
  -8   4   2        2.67        5.58      2.76 o 
  -7   4   2        0.12        2.65      1.88 o 
  -6   4   2       25.52       21.10      1.46 o 
  -5   4   2       26.87       22.95      1.36 o 
  -4   4   2      338.37      428.56      8.17 o 
  -3   4   2        0.00        0.29      1.28 o 
  -2   4   2      169.47      122.93      4.34 o 
  -1   4   2      246.34      300.38      6.45 o 
   0   4   2       24.64       32.49      2.39 o 
   1   4   2      163.18      138.89      1.13 o 
   2   4   2       48.85       54.04      2.78 o 
   3   4   2      209.73      215.99      6.97 o 
   4   4   2        7.82       15.11      2.30 o 
   5   4   2       62.09       65.57      4.00 o 
   6   4   2        4.31        9.55      2.37 o 
   7   4   2       11.65       16.57      3.11 o 
   8   4   2       55.85       52.11      5.12 o 
   9   4   2        9.56        5.80      2.91 o 
  10   4   2        3.07       12.20      3.77 o 
 -11   5   2        7.93        7.80      4.72 o 
 -10   5   2        4.72       13.68      3.59 o 
  -9   5   2       42.53       42.97      4.65 o 
  -8   5   2       35.26       45.19      4.63 o 
  -7   5   2       29.57       23.01      3.34 o 
  -6   5   2       67.76       83.84      4.73 o 
  -5   5   2        0.12        1.83      1.57 o 
  -4   5   2      100.40       82.17      1.52 o 
  -3   5   2        7.65       13.70      2.18 o 
  -2   5   2      112.18      121.16      4.51 o 
  -1   5   2      110.78      133.03      4.59 o 
   0   5   2      200.44      202.16      5.31 o 
   1   5   2       30.76       41.34      2.71 o 
   2   5   2       13.51        2.85      1.45 o 
   3   5   2       62.15       52.10      1.12 o 
   4   5   2        0.19        0.00      1.59 o 
   5   5   2       70.29       79.87      4.46 o 
   6   5   2       19.60       20.05      3.28 o 
   7   5   2       53.73       58.37      4.89 o 
   8   5   2       15.70       26.89      4.17 o 
   9   5   2        4.18       10.34      3.35 o 
  10   5   2       14.67       16.03      4.69 o 
 -10   6   2        0.54        0.75      3.42 o 
  -9   6   2       76.23       73.68      6.29 o 
  -8   6   2      226.80      242.05      9.17 o 
  -7   6   2       39.89       46.75      4.07 o 
  -6   6   2      147.57      144.90      6.19 o 
  -5   6   2      104.54       82.07      1.93 o 
  -4   6   2       74.20       62.87      1.86 o 
  -3   6   2       43.79       58.19      3.46 o 
  -2   6   2      265.58      249.31      7.78 o 
  -1   6   2      584.29      544.51      9.76 o 
   0   6   2      731.02      657.55     10.31 o 
   1   6   2      206.03      194.56      6.83 o 
   2   6   2       75.23       96.59      4.33 o 
   3   6   2       70.30       66.71      4.65 o 
   4   6   2      112.68      108.94      6.02 o 
   5   6   2      144.61      150.35      6.29 o 
   6   6   2       52.22       48.19      4.72 o 
   7   6   2      308.43      275.02     10.22 o 
   8   6   2       82.31       77.15      6.16 o 
   9   6   2        0.12        3.73      3.73 o 
 -10   7   2        8.68       10.84      4.25 o 
  -9   7   2        1.94        3.52      3.17 o 
  -8   7   2       59.04       60.36      5.65 o 
  -7   7   2      263.56      294.65      9.98 o 
  -6   7   2       39.74       48.86      4.17 o 
  -5   7   2       31.11       30.79      3.40 o 
  -4   7   2        3.77        6.37      1.91 o 
  -3   7   2      139.28      171.07      6.40 o 
  -2   7   2      158.89      186.19      6.43 o 
  -1   7   2       24.80       33.77      2.85 o 
   0   7   2        2.18        0.98      1.31 o 
   1   7   2      212.98      221.77      1.63 o 
   2   7   2      187.84      198.46      6.77 o 
   3   7   2        2.60        0.20      2.07 o 
   4   7   2       15.35       25.84      3.35 o 
   5   7   2       76.17       78.86      5.23 o 
   6   7   2      309.48      337.58     11.02 o 
   7   7   2       38.75       35.97      5.84 o 
   8   7   2        0.69        3.51      3.51 o 
   9   7   2        9.42       13.96      4.70 o 
 -10   8   2       26.54       25.65      4.92 o 
  -9   8   2       10.38        6.94      3.66 o 
  -8   8   2       19.81       19.10      4.62 o 
  -7   8   2       19.95       25.32      3.83 o 
  -6   8   2      406.64      496.28     13.01 o 
  -5   8   2      281.26      310.60      9.86 o 
  -4   8   2      136.87      156.47      6.53 o 
  -3   8   2       82.12       76.93      1.85 o 
  -2   8   2       77.98       70.86      1.82 o 
  -1   8   2      137.13      119.39      1.71 o 
   0   8   2      231.62      251.23      7.62 o 
   1   8   2       84.85       77.29      5.51 o 
   2   8   2      137.94      132.76      2.17 o 
   3   8   2      180.48      171.32      7.43 o 
   4   8   2      258.07      241.30     10.20 o 
   5   8   2      364.74      388.35     13.69 o 
   6   8   2        2.85        5.66      3.81 o 
   7   8   2       34.89       37.75      5.11 o 
   8   8   2        8.29       14.40      4.19 o 
   9   8   2       26.46       31.68      5.41 o 
  -9   9   2        9.31       11.37      3.92 o 
  -8   9   2       17.40       18.63      4.24 o 
  -7   9   2        9.32       11.47      3.59 o 
  -6   9   2        5.76        4.45      4.04 o 
  -5   9   2       21.19       24.57      3.58 o 
  -4   9   2       17.95       16.17      2.99 o 
  -3   9   2        7.05        8.80      2.36 o 
  -2   9   2        6.71        1.75      2.22 o 
  -1   9   2      101.21      115.80      5.75 o 
   0   9   2      186.67      171.31      6.85 o 
   1   9   2       71.59       73.11      4.78 o 
   2   9   2        1.38        0.71      2.21 o 
   3   9   2        4.41        7.36      2.87 o 
   4   9   2       14.90       24.14      4.03 o 
   5   9   2       50.87       59.92      5.72 o 
   6   9   2       28.86       33.76      5.13 o 
   7   9   2       17.92       18.18      5.15 o 
   8   9   2        6.06       14.61      4.72 o 
  -8  10   2        0.10        3.64      3.64 o 
  -7  10   2        4.21        9.25      3.53 o 
  -6  10   2        7.87        6.29      3.47 o 
  -5  10   2        8.91       17.16      4.20 o 
  -4  10   2        0.69        2.22      2.30 o 
  -3  10   2        6.68       12.81      3.04 o 
  -2  10   2       36.90       40.08      4.49 o 
  -1  10   2       35.13       33.96      4.29 o 
   0  10   2       29.73       38.37      4.03 o 
   1  10   2       62.90       69.56      4.98 o 
   2  10   2       22.94       24.76      4.15 o 
   3  10   2        1.30        4.00      3.21 o 
   4  10   2       24.68       24.84      5.11 o 
   5  10   2        1.19        1.26      3.60 o 
   6  10   2        4.27        4.89      5.29 o 
   7  10   2        0.02        7.37      4.20 o 
  -7  11   2        6.76        0.86      3.44 o 
  -6  11   2        0.41        1.53      3.38 o 
  -5  11   2        0.36        2.40      3.52 o 
  -4  11   2        0.14        5.10      3.01 o 
  -3  11   2      110.40      132.07      7.74 o 
  -2  11   2       71.89       71.91      5.59 o 
  -1  11   2       52.96       40.50      4.55 o 
   0  11   2       13.20       20.03      3.35 o 
   1  11   2       41.40       57.98      5.07 o 
   2  11   2       72.88       63.90      7.21 o 
   3  11   2        5.33        9.80      3.59 o 
   4  11   2        0.63        1.68      3.67 o 
   5  11   2        0.20        2.01      4.58 o 
   6  11   2        0.22        9.39      4.27 o 
  -6  12   2        1.78        1.32      3.76 o 
  -5  12   2        1.13        6.78      2.90 o 
  -4  12   2       21.24       18.78      3.77 o 
  -3  12   2       34.25       35.01      4.91 o 
  -2  12   2       88.13       79.97      7.01 o 
  -1  12   2       27.76       39.85      4.84 o 
   0  12   2       74.35       74.55      5.77 o 
   1  12   2       96.46      118.26      7.31 o 
   2  12   2       14.65       20.73      4.85 o 
   3  12   2       20.93       15.71      4.31 o 
   4  12   2        9.41        4.47      5.22 o 
   5  12   2        0.43        5.91      4.52 o 
  -5  13   2       21.75       12.06      6.13 o 
  -4  13   2        2.07        3.41      3.98 o 
  -3  13   2        0.28        5.94      3.17 o 
  -2  13   2        0.04        2.23      3.26 o 
  -1  13   2        6.09        4.06      3.48 o 
   0  13   2        1.76        4.85      3.23 o 
   1  13   2        0.59        0.38      3.20 o 
   2  13   2        0.93        3.43      4.43 o 
   3  13   2        5.73       11.92      4.03 o 
   4  13   2       16.74       10.79      8.05 o 
  -3  14   2        0.39        1.84      4.25 o 
  -2  14   2        4.85        7.26      4.04 o 
  -1  14   2       15.89       18.14      4.07 o 
   0  14   2        9.77        9.17      3.63 o 
   1  14   2        7.52        9.66      3.84 o 
   2  14   2        1.65        4.97      3.81 o 
 -11   1   3        7.48        1.52      1.95 o 
 -10   1   3        4.28        3.36      1.79 o 
  -9   1   3        2.26        2.08      2.08 o 
  -8   1   3        7.34       12.11      2.07 o 
  -7   1   3        1.07        3.98      1.76 o 
  -6   1   3        4.95        0.00      1.29 o 
  -5   1   3       36.03       37.99      2.60 o 
  -4   1   3       59.17       50.20      2.72 o 
  -3   1   3      118.03      147.00      4.39 o 
  -2   1   3      414.47      478.03      8.57 o 
  -1   1   3      122.29      128.49      4.33 o 
   0   1   3       76.63       89.32      3.30 o 
   1   1   3        1.04        2.65      1.14 o 
   2   1   3       91.26       69.49      1.19 o 
   3   1   3      177.95      164.74      5.05 o 
   4   1   3        1.09        1.61      1.61 o 
   5   1   3       54.97       55.61      3.51 o 
   6   1   3       35.27       33.62      3.94 o 
   7   1   3       22.76       22.89      3.85 o 
   8   1   3        0.31        3.44      3.44 o 
   9   1   3        0.24        1.17      2.77 o 
  10   1   3        0.12        2.17      3.83 o 
 -11   2   3        0.00        2.31      1.92 o 
 -10   2   3        1.48        3.88      1.97 o 
  -9   2   3      268.06      197.15      7.10 o 
  -8   2   3        7.12        5.27      2.10 o 
  -7   2   3        2.55        0.17      2.07 o 
  -6   2   3       20.23       21.72      2.39 o 
  -5   2   3      228.33      229.84      6.07 o 
  -4   2   3      187.63      209.84      5.57 o 
  -3   2   3       43.74       45.76      2.88 o 
  -2   2   3      523.99      565.12      9.02 o 
  -1   2   3      571.93      559.33      9.05 o 
   0   2   3      222.58      198.82      5.01 o 
   1   2   3       88.98       82.02      3.26 o 
   2   2   3       59.87       58.63      2.88 o 
   3   2   3      293.30      262.77      6.46 o 
   4   2   3      266.26      234.34      6.79 o 
   5   2   3        5.97        1.85      1.85 o 
   6   2   3        0.19        2.17      2.17 o 
   7   2   3       17.94       14.72      3.83 o 
   8   2   3      207.22      203.51     10.16 o 
   9   2   3        7.82       18.53      4.43 o 
  10   2   3        1.36        7.83      3.21 o 
 -11   3   3       19.98       20.21      2.92 o 
 -10   3   3       49.59       39.10      3.41 o 
  -9   3   3       49.61       36.67      3.90 o 
  -8   3   3        6.77        7.77      2.41 o 
  -7   3   3       50.50       39.35      1.85 o 
  -6   3   3        3.00        1.20      1.69 o 
  -5   3   3      197.49      230.50      6.38 o 
  -4   3   3      108.27       89.38      1.35 o 
  -3   3   3       11.57        8.59      2.67 o 
  -2   3   3       41.64       45.87      3.32 o 
  -1   3   3      136.37      132.76      4.85 o 
   0   3   3      249.49      239.00      5.85 o 
   1   3   3        0.07        0.98      1.16 o 
   2   3   3      254.54      254.95      6.10 o 
   3   3   3        0.13        3.15      1.50 o 
   4   3   3       35.03       31.47      2.58 o 
   5   3   3       10.58       10.57      2.32 o 
   6   3   3       61.59       66.39      5.03 o 
   7   3   3      121.12      111.29      7.02 o 
   8   3   3       18.17       15.76      4.08 o 
   9   3   3        0.16        3.59      3.59 o 
  10   3   3        0.36        7.32      3.15 o 
 -11   4   3        0.00        0.53      1.72 o 
 -10   4   3        2.88        2.23      2.09 o 
  -9   4   3        2.38        0.00      2.40 o 
  -8   4   3      150.18      137.30      6.58 o 
  -7   4   3        6.65       12.33      2.33 o 
  -6   4   3      128.32      142.71      5.67 o 
  -5   4   3      348.09      346.44      8.42 o 
  -4   4   3      344.07      401.57      8.58 o 
  -3   4   3        5.93        7.42      1.86 o 
  -2   4   3      482.49      480.85      9.14 o 
  -1   4   3       86.49       93.18      4.38 o 
   0   4   3      264.66      258.80      6.23 o 
   1   4   3      179.86      165.59      5.19 o 
   2   4   3        0.03        1.00      1.84 o 
   3   4   3      771.27      634.47      1.55 o 
   4   4   3      210.92      209.23      1.84 o 
   5   4   3       11.79       11.74      2.74 o 
   6   4   3       12.03        5.86      5.86 o 
   7   4   3      156.34      151.91      7.95 o 
   8   4   3        6.15        8.05      3.39 o 
   9   4   3        7.78        6.42      3.91 o 
 -11   5   3        0.79        2.74      2.08 o 
 -10   5   3        0.77        1.08      2.42 o 
  -9   5   3       60.69       56.10      4.64 o 
  -8   5   3      145.81      132.54      6.34 o 
  -7   5   3       30.08       31.14      3.38 o 
  -6   5   3       49.99       42.88      1.79 o 
  -5   5   3       15.35       10.03      2.42 o 
  -4   5   3      140.48      114.25      4.98 o 
  -3   5   3      305.00      294.44      1.82 o 
  -2   5   3        3.91        1.23      1.85 o 
  -1   5   3       87.75       73.87      4.04 o 
   0   5   3      300.66      311.37      7.28 o 
   1   5   3      156.45      165.14      5.44 o 
   2   5   3       17.01       18.74      2.24 o 
   3   5   3      107.69      111.29      5.05 o 
   4   5   3        1.44        2.45      1.89 o 
   5   5   3       33.41       34.02      3.45 o 
   6   5   3      105.84       88.73      5.78 o 
   7   5   3        0.23        3.03      2.84 o 
   8   5   3       17.82        8.91      3.53 o 
   9   5   3        1.97        0.00      3.56 o 
 -10   6   3        0.00        3.73      1.88 o 
  -9   6   3        3.78        1.35      2.63 o 
  -8   6   3       58.32       52.08      4.75 o 
  -7   6   3       27.34       32.69      3.61 o 
  -6   6   3       24.87       34.32      3.46 o 
  -5   6   3        3.10        0.61      2.07 o 
  -4   6   3        8.47        2.06      2.06 o 
  -3   6   3      107.03      100.11      4.85 o 
  -2   6   3      320.24      289.05      8.13 o 
  -1   6   3        0.66        0.53      1.88 o 
   0   6   3       11.24       12.00      1.93 o 
   1   6   3       82.30       72.11      4.23 o 
   2   6   3       43.57       43.41      3.48 o 
   3   6   3       16.17       22.17      2.52 o 
   4   6   3        0.86        3.15      1.88 o 
   5   6   3       31.33       26.00      2.00 o 
   6   6   3        3.98        3.04      2.87 o 
   7   6   3       26.70       31.68      4.64 o 
   8   6   3        0.58        1.14      3.35 o 
   9   6   3        0.75        2.86      3.49 o 
 -10   7   3        4.23        1.21      2.63 o 
  -9   7   3        6.44        4.95      2.76 o 
  -8   7   3        0.08        4.32      2.16 o 
  -7   7   3       11.29       15.53      2.91 o 
  -6   7   3        1.69        4.39      4.39 o 
  -5   7   3       39.00       42.92      3.78 o 
  -4   7   3        0.19        2.14      1.87 o 
  -3   7   3        4.41        3.36      1.96 o 
  -2   7   3        2.51        3.66      2.00 o 
  -1   7   3        8.34        9.13      2.00 o 
   0   7   3       20.62       12.94      2.29 o 
   1   7   3        2.71        5.54      2.19 o 
   2   7   3       11.87       11.96      2.51 o 
   3   7   3        1.84        0.20      2.26 o 
   4   7   3       67.58       68.91      2.32 o 
   5   7   3        5.25        3.52      3.34 o 
   6   7   3        1.07        0.63      3.02 o 
   7   7   3        0.65        0.35      3.20 o 
   8   7   3       11.21       16.21      4.18 o 
  -9   8   3       14.13       11.08      3.08 o 
  -8   8   3        3.91        1.48      2.99 o 
  -7   8   3        5.68        3.86      2.65 o 
  -6   8   3      224.61      213.39      8.86 o 
  -5   8   3      141.17      138.49      6.85 o 
  -4   8   3      123.01      117.76      5.96 o 
  -3   8   3       73.51       68.33      5.11 o 
  -2   8   3        6.04        7.34      2.20 o 
  -1   8   3       63.50       61.30      4.25 o 
   0   8   3        1.77        0.81      2.04 o 
   1   8   3       12.18       15.42      2.58 o 
   2   8   3       86.50       81.85      5.55 o 
   3   8   3      120.28      121.47      2.21 o 
   4   8   3      344.56      347.18     11.02 o 
   5   8   3       72.12       58.21      3.41 o 
   6   8   3        3.09        4.79      3.25 o 
   7   8   3        0.01        4.59      3.38 o 
   8   8   3        3.33        4.63      3.31 o 
  -9   9   3        0.06        5.52      2.77 o 
  -8   9   3        0.02        1.30      2.73 o 
  -7   9   3        2.06        0.93      2.87 o 
  -6   9   3       40.12       41.58      4.99 o 
  -5   9   3        0.01        1.91      2.76 o 
  -4   9   3        0.67        0.52      2.46 o 
  -3   9   3       39.28       39.90      4.09 o 
  -2   9   3        1.29        0.49      2.37 o 
  -1   9   3       32.13       36.19      3.73 o 
   0   9   3       35.73       33.40      4.03 o 
   1   9   3        1.31        1.50      2.51 o 
   2   9   3       60.64       58.08      5.13 o 
   3   9   3       30.01       28.58      4.08 o 
   4   9   3        0.56        3.59      3.59 o 
   5   9   3       28.59       32.03      4.92 o 
   6   9   3       38.34       51.27      6.52 o 
   7   9   3        4.35       10.48      4.65 o 
  -8  10   3        2.53        0.00      3.66 o 
  -7  10   3       18.96       18.54      3.84 o 
  -6  10   3       18.20       11.98      4.14 o 
  -5  10   3      316.47      325.44     11.65 o 
  -4  10   3      456.86      481.13     13.85 o 
  -3  10   3        0.22        5.11      2.70 o 
  -2  10   3      209.48      222.38      9.11 o 
  -1  10   3       69.84       58.57      5.15 o 
   0  10   3        0.38        0.77      2.48 o 
   1  10   3      220.11      255.24      9.75 o 
   2  10   3      218.51      247.72     10.27 o 
   3  10   3      503.73      580.79     16.23 o 
   4  10   3      161.01      195.05     10.37 o 
   5  10   3        1.41        1.41      3.88 o 
   6  10   3       22.11       16.66      6.05 o 
  -7  11   3       11.22        8.47      4.07 o 
  -6  11   3        0.27        4.75      2.86 o 
  -5  11   3       55.41       68.24      6.41 o 
  -4  11   3        0.26        1.68      2.96 o 
  -3  11   3      146.68      152.31      8.01 o 
  -2  11   3      110.10      117.36      7.16 o 
  -1  11   3       31.64       29.29      3.78 o 
   0  11   3      160.11      150.35      7.64 o 
   1  11   3        2.18        3.92      3.09 o 
   2  11   3      160.05      208.63      9.91 o 
   3  11   3        4.42        4.18      4.18 o 
   4  11   3       11.46       13.59      4.55 o 
   5  11   3       27.79       15.24      6.27 o 
  -6  12   3        0.08        3.56      3.56 o 
  -5  12   3        1.86        0.81      3.11 o 
  -4  12   3        6.27        8.30      3.67 o 
  -3  12   3        4.31        2.87      3.77 o 
  -2  12   3       28.19       29.53      4.69 o 
  -1  12   3        3.57        0.65      3.70 o 
   0  12   3        2.07        2.37      2.87 o 
   1  12   3       24.90       28.21      4.65 o 
   2  12   3        4.41        7.68      3.93 o 
   3  12   3        3.74        2.47      4.56 o 
   4  12   3        0.01        3.46      4.92 o 
  -4  13   3        7.78        7.33      3.93 o 
  -3  13   3        0.05        3.66      3.66 o 
  -2  13   3        0.22        4.66      2.86 o 
  -1  13   3        5.76        1.47      2.93 o 
   0  13   3        9.29        0.79      3.70 o 
   1  13   3        3.67        3.48      3.48 o 
   2  13   3        1.02        5.27      5.27 o 
   3  13   3        4.36       10.40      4.68 o 
 -11   0   4       19.25       15.20      2.47 o 
 -10   0   4      120.93      105.82      5.70 o 
  -9   0   4      180.38      193.57      2.29 o 
  -8   0   4      137.71      142.49      5.06 o 
  -7   0   4       16.27       11.17      1.53 o 
  -6   0   4      473.24      413.54      7.23 o 
  -5   0   4       79.00       51.83      1.10 o 
  -4   0   4       18.69       21.99      2.55 o 
  -3   0   4       70.96       69.88      4.12 o 
  -2   0   4        9.65       11.73      2.78 o 
  -1   0   4    10555.15     9986.61    179.85 o 
   0   0   4       60.77       46.22      3.03 o 
   1   0   4        0.44        0.39      1.79 o 
   2   0   4       20.50       23.37      2.29 o 
   3   0   4       81.03       62.17      1.45 o 
   4   0   4      401.31      428.60      9.01 o 
   5   0   4       10.06       12.42      2.47 o 
   6   0   4      159.68      178.31      8.13 o 
   7   0   4      373.28      375.25     12.74 o 
   8   0   4       83.70      112.42      8.74 o 
   9   0   4       48.48       47.28      6.66 o 
 -11   1   4        3.04        0.58      1.80 o 
 -10   1   4        8.57        8.74      2.22 o 
  -9   1   4        1.52        0.43      2.65 o 
  -8   1   4        0.04        0.52      2.45 o 
  -7   1   4       10.38        1.33      1.65 o 
  -6   1   4        4.58        1.68      1.18 o 
  -5   1   4       77.81       69.31      3.48 o 
  -4   1   4       11.77        4.27      2.87 o 
  -3   1   4       90.79      121.49      4.66 o 
  -2   1   4      540.84      615.43     12.84 o 
  -1   1   4      175.89      179.36      7.32 o 
   0   1   4      406.63      423.95      9.49 o 
   1   1   4       97.93      106.66      3.98 o 
   2   1   4       61.97       61.20      1.41 o 
   3   1   4       43.06       47.54      3.27 o 
   4   1   4       37.36       28.93      3.56 o 
   5   1   4       21.35       19.47      2.11 o 
   6   1   4       51.52       50.84      4.82 o 
   7   1   4        2.25        3.43      3.43 o 
   8   1   4        0.50        4.97      3.90 o 
   9   1   4        2.05        0.45      4.28 o 
 -11   2   4        0.00        1.00      1.73 o 
 -10   2   4       21.57       24.75      3.22 o 
  -9   2   4       74.38       95.50      5.67 o 
  -8   2   4       15.46       21.35      2.87 o 
  -7   2   4        8.01        6.51      2.03 o 
  -6   2   4       59.94       71.11      4.02 o 
  -5   2   4       23.60       17.58      1.53 o 
  -4   2   4       45.55       37.68      5.16 o 
  -3   2   4      155.83      178.21      5.70 o 
  -2   2   4        9.09       11.32      2.33 o 
  -1   2   4      558.34      565.56     10.14 o 
   0   2   4       20.62       19.65      2.33 o 
   1   2   4       98.98       97.26      3.98 o 
   2   2   4      265.79      262.33      6.69 o 
   3   2   4        3.24        2.67      2.17 o 
   4   2   4       61.76       55.49      4.12 o 
   5   2   4        0.61        6.69      2.17 o 
   6   2   4       26.47       38.32      3.93 o 
   7   2   4      141.17      160.28      9.02 o 
   8   2   4       16.55       23.54      4.98 o 
   9   2   4        0.25        1.39      3.94 o 
 -11   3   4        0.21        0.00      1.71 o 
 -10   3   4       16.55       15.53      2.92 o 
  -9   3   4        0.34        0.37      3.02 o 
  -8   3   4        0.01        2.56      2.56 o 
  -7   3   4       18.68       23.10      2.94 o 
  -6   3   4       10.11       11.30      2.14 o 
  -5   3   4       11.45       10.06      2.14 o 
  -4   3   4        2.50        0.18      1.85 o 
  -3   3   4       31.20       31.67      2.86 o 
  -2   3   4       14.93       19.90      2.84 o 
  -1   3   4        8.24        6.94      2.02 o 
   0   3   4      103.41      113.43      4.55 o 
   1   3   4        5.62        4.55      1.68 o 
   2   3   4        0.13        3.24      1.43 o 
   3   3   4        0.20        0.52      1.75 o 
   4   3   4       11.01        1.89      1.89 o 
   5   3   4       13.05       19.86      3.00 o 
   6   3   4        1.85        0.55      2.48 o 
   7   3   4       58.97       53.72      5.94 o 
   8   3   4        1.14        5.16      4.35 o 
   9   3   4        0.09        3.62      3.93 o 
 -10   4   4        0.12        3.33      2.29 o 
  -9   4   4       23.45       23.75      3.47 o 
  -8   4   4        1.03        9.82      2.98 o 
  -7   4   4        1.36        1.31      1.95 o 
  -6   4   4        0.59        1.01      1.94 o 
  -5   4   4       82.14       98.90      5.19 o 
  -4   4   4       16.71       17.84      2.41 o 
  -3   4   4        0.64        7.92      1.89 o 
  -2   4   4      134.62      120.25      5.55 o 
  -1   4   4       11.28        9.91      2.29 o 
   0   4   4        5.59        6.97      1.86 o 
   1   4   4       60.60       59.42      3.54 o 
   2   4   4       11.32       14.21      1.99 o 
   3   4   4       36.54       48.31      3.97 o 
   4   4   4        0.07        0.81      1.99 o 
   5   4   4       49.97       49.13      4.49 o 
   6   4   4       25.40       16.24      4.59 o 
   7   4   4        6.76       18.03      3.99 o 
   8   4   4       24.48       23.14      5.13 o 
 -10   5   4       22.08       22.40      3.32 o 
  -9   5   4        3.25        5.28      2.58 o 
  -8   5   4       40.22       41.18      4.45 o 
  -7   5   4        0.33        4.49      2.40 o 
  -6   5   4       23.30       21.66      2.14 o 
  -5   5   4       22.09       27.71      3.56 o 
  -4   5   4       21.80       24.68      3.07 o 
  -3   5   4       50.73       51.73      3.97 o 
  -2   5   4        2.32        4.04      2.36 o 
  -1   5   4        1.50        2.53      1.53 o 
   0   5   4       15.49        7.21      2.39 o 
   1   5   4       17.90       25.91      2.69 o 
   2   5   4        2.34        1.08      1.59 o 
   3   5   4        9.44       15.01      2.17 o 
   4   5   4       29.52       26.12      1.94 o 
   5   5   4        1.99        3.27      2.63 o 
   6   5   4       35.31       34.91      4.88 o 
   7   5   4        4.09        0.69      3.69 o 
   8   5   4        9.83       16.52      4.62 o 
 -10   6   4        5.83        3.84      2.54 o 
  -9   6   4       69.86       71.64      5.50 o 
  -8   6   4       38.40       46.23      4.90 o 
  -7   6   4      133.76      140.55      7.11 o 
  -6   6   4        1.07        0.48      1.84 o 
  -5   6   4        2.68        0.70      2.18 o 
  -4   6   4       32.96       39.32      3.65 o 
  -3   6   4        0.19        3.68      3.68 o 
  -2   6   4      246.10      211.80      7.88 o 
  -1   6   4      113.30      107.27      5.38 o 
   0   6   4      313.40      277.16      7.80 o 
   1   6   4       13.02        0.39      1.81 o 
   2   6   4       25.28       26.78      2.90 o 
   3   6   4        0.46        3.23      1.79 o 
   4   6   4        6.09        4.07      2.73 o 
   5   6   4      176.78      171.88      7.89 o 
   6   6   4       60.37       63.73      5.78 o 
   7   6   4      106.35      104.21      7.61 o 
   8   6   4        5.97        8.71      4.24 o 
  -9   7   4       26.38       19.54      3.96 o 
  -8   7   4        8.08       18.08      3.26 o 
  -7   7   4       60.71       61.37      5.56 o 
  -6   7   4       71.99       76.49      5.52 o 
  -5   7   4        2.05        5.11      2.18 o 
  -4   7   4       14.96       15.45      2.47 o 
  -3   7   4        0.24        2.20      2.27 o 
  -2   7   4       52.13       42.53      2.14 o 
  -1   7   4       11.87       16.77      2.65 o 
   0   7   4       65.12       56.57      4.27 o 
   1   7   4        0.00        1.26      2.23 o 
   2   7   4        6.95        8.76      2.73 o 
   3   7   4        0.00        2.45      2.21 o 
   4   7   4       63.78       66.79      5.96 o 
   5   7   4       26.51       38.52      4.66 o 
   6   7   4       46.97       50.37      5.35 o 
   7   7   4       21.95       29.06      5.35 o 
  -9   8   4        6.71        2.98      2.70 o 
  -8   8   4       65.27       70.57      5.41 o 
  -7   8   4       61.55       77.29      6.21 o 
  -6   8   4      138.68      143.71      7.83 o 
  -5   8   4      113.22      126.54      7.17 o 
  -4   8   4       13.12       23.37      3.47 o 
  -3   8   4       68.64       62.63      2.16 o 
  -2   8   4       16.31       15.61      2.17 o 
  -1   8   4       28.83       29.27      2.32 o 
   0   8   4       74.92       87.18      2.12 o 
   1   8   4      159.78      164.67      7.12 o 
   2   8   4       24.34       22.99      3.40 o 
   3   8   4      177.79      181.96      8.49 o 
   4   8   4       57.10       70.84      6.12 o 
   5   8   4      135.08      158.76      8.96 o 
   6   8   4       66.03       86.52      6.89 o 
   7   8   4        2.13        5.87      4.03 o 
  -8   9   4        2.47        2.25      3.20 o 
  -7   9   4        4.19        5.13      2.70 o 
  -6   9   4        0.95        2.18      3.59 o 
  -5   9   4        0.28        1.21      3.30 o 
  -4   9   4        2.47        5.97      3.20 o 
  -3   9   4        0.26        8.96      2.93 o 
  -2   9   4       17.82       14.09      3.23 o 
  -1   9   4       11.86       15.30      2.98 o 
   0   9   4        5.79        4.50      2.53 o 
   1   9   4       37.22       30.70      2.26 o 
   2   9   4        0.00        2.40      3.26 o 
   3   9   4        6.15       11.01      3.52 o 
   4   9   4       16.59       11.61      4.96 o 
   5   9   4        0.01        2.97      3.98 o 
   6   9   4        1.85        2.40      4.05 o 
  -7  10   4        0.85        0.36      2.90 o 
  -6  10   4       16.84       15.88      4.13 o 
  -5  10   4        1.61        2.38      3.52 o 
  -4  10   4        5.57       12.16      3.78 o 
  -3  10   4        5.34        6.06      3.32 o 
  -2  10   4       27.14       24.33      4.36 o 
  -1  10   4      110.87      100.62      6.44 o 
   0  10   4       54.29       53.60      5.19 o 
   1  10   4        6.09        8.17      3.56 o 
   2  10   4        0.02        5.27      3.58 o 
   3  10   4        1.11        2.36      3.18 o 
   4  10   4       22.38       32.24      5.49 o 
   5  10   4       11.85       14.80      4.95 o 
  -6  11   4        0.11        2.30      3.12 o 
  -5  11   4        0.11        3.35      3.35 o 
  -4  11   4       46.39       58.75      5.65 o 
  -3  11   4        0.05        1.07      3.60 o 
  -2  11   4        0.87        3.68      3.68 o 
  -1  11   4       15.37       19.57      3.82 o 
   0  11   4        0.01        1.30      3.32 o 
   1  11   4        0.07        0.37      3.21 o 
   2  11   4       12.24       15.59      5.35 o 
   3  11   4       11.41        7.00      4.22 o 
   4  11   4        0.06        1.09      4.81 o 
  -4  12   4        5.00        4.90      3.72 o 
  -3  12   4       85.88       83.47      7.31 o 
  -2  12   4        1.66        3.00      3.84 o 
  -1  12   4       37.52       46.94      5.67 o 
   0  12   4       30.99       34.69      4.74 o 
   1  12   4       48.82       56.89      6.36 o 
   2  12   4       15.13       12.44      4.59 o 
 -10   1   5        5.12        5.38      2.37 o 
  -9   1   5        9.72        9.63      2.51 o 
  -8   1   5        1.38        2.05      1.60 o 
  -7   1   5        0.84        0.00      1.35 o 
  -6   1   5        0.65        1.71      1.16 o 
  -5   1   5        0.00        1.39      1.78 o 
  -4   1   5       51.65       48.70      3.40 o 
  -3   1   5       27.94       39.36      3.28 o 
  -2   1   5       11.93       12.46      3.03 o 
  -1   1   5       79.94       90.98      5.10 o 
   0   1   5        0.58        0.00      1.47 o 
   1   1   5       11.68       19.75      1.58 o 
   2   1   5        8.98       10.67      1.52 o 
   3   1   5       40.82       35.07      3.45 o 
   4   1   5       26.62       21.11      2.20 o 
   5   1   5        0.08        0.79      2.42 o 
   6   1   5        2.56        0.62      3.01 o 
   7   1   5       12.34        9.11      5.18 o 
   8   1   5        5.03        8.65      4.47 o 
 -10   2   5       53.92       31.14      4.36 o 
  -9   2   5       20.35       18.61      2.70 o 
  -8   2   5        6.51        2.84      1.76 o 
  -7   2   5        1.91        0.72      1.51 o 
  -6   2   5       17.82       18.98      2.41 o 
  -5   2   5       71.54       74.92      4.08 o 
  -4   2   5        8.15        8.30      2.27 o 
  -3   2   5        2.29        1.72      1.74 o 
  -2   2   5      321.70      293.07      8.30 o 
  -1   2   5       23.14       14.27      2.72 o 
   0   2   5       32.19       32.58      3.08 o 
   1   2   5        0.05        1.10      1.33 o 
   2   2   5       18.29       17.93      1.79 o 
   3   2   5      120.01       97.87      5.25 o 
   4   2   5       24.69       20.78      2.04 o 
   5   2   5       19.99       25.24      3.86 o 
   6   2   5        4.60        7.47      3.46 o 
   7   2   5       74.76       73.01      8.09 o 
 -10   3   5        8.45        9.20      3.06 o 
  -9   3   5       50.09       55.76      4.56 o 
  -8   3   5       15.37       16.63      3.02 o 
  -7   3   5        0.11        0.88      1.95 o 
  -6   3   5       31.10       28.28      3.03 o 
  -5   3   5        3.65        7.61      2.26 o 
  -4   3   5       30.13       45.41      3.88 o 
  -3   3   5        5.01        3.23      2.03 o 
  -2   3   5        6.83        5.39      2.66 o 
  -1   3   5        0.45        1.40      1.88 o 
   0   3   5       15.95       11.24      2.55 o 
   1   3   5       14.10       11.82      2.26 o 
   2   3   5       52.64       38.18      3.63 o 
   3   3   5        2.77        2.88      1.99 o 
   4   3   5        3.94        2.14      2.56 o 
   5   3   5       13.45        7.56      3.77 o 
   6   3   5        0.03        2.99      3.09 o 
   7   3   5       27.08       32.05      5.70 o 
 -10   4   5        5.67        4.97      2.94 o 
  -9   4   5       53.50       58.24      4.84 o 
  -8   4   5        0.28        4.97      2.50 o 
  -7   4   5        3.46        8.40      2.76 o 
  -6   4   5       40.97       43.15      3.99 o 
  -5   4   5      198.76      209.12      7.71 o 
  -4   4   5        1.90        0.00      2.08 o 
  -3   4   5       42.62       33.05      3.39 o 
  -2   4   5       38.51       33.70      3.84 o 
  -1   4   5       23.55       29.92      3.12 o 
   0   4   5       67.21       49.61      4.06 o 
   1   4   5        0.04        2.85      1.42 o 
   2   4   5       52.69       52.53      3.98 o 
   3   4   5      183.94      135.32      1.79 o 
   4   4   5       16.10       22.91      3.16 o 
   5   4   5        1.25        0.58      2.49 o 
   6   4   5       70.17       68.73      6.71 o 
   7   4   5        1.07        4.05      4.05 o 
  -9   5   5        1.59        0.27      2.79 o 
  -8   5   5       42.16       61.12      5.21 o 
  -7   5   5       66.81       82.76      6.11 o 
  -6   5   5        8.28       16.06      3.00 o 
  -5   5   5        0.11        2.52      2.52 o 
  -4   5   5        7.22       13.31      2.72 o 
  -3   5   5      118.29      101.12      5.73 o 
  -2   5   5       49.78       39.81      4.21 o 
  -1   5   5        8.11       10.85      2.66 o 
   0   5   5        8.93        4.55      1.97 o 
   1   5   5       35.92       40.72      3.28 o 
   2   5   5       99.87      112.46      5.61 o 
   3   5   5        0.76        0.69      2.20 o 
   4   5   5        1.46        1.55      2.09 o 
   5   5   5        2.54        5.35      2.92 o 
   6   5   5       31.91       31.96      4.84 o 
   7   5   5       15.61        9.70      4.76 o 
  -9   6   5       39.91       42.16      4.70 o 
  -8   6   5        2.41        5.38      3.10 o 
  -7   6   5        0.00        0.29      2.85 o 
  -6   6   5        0.23        0.30      2.60 o 
  -5   6   5       25.47       20.29      3.58 o 
  -4   6   5       38.48       27.64      3.93 o 
  -3   6   5        6.51        5.17      2.33 o 
  -2   6   5       48.97       41.59      4.44 o 
  -1   6   5        8.75       11.89      2.64 o 
   0   6   5       24.20       23.15      3.04 o 
   1   6   5        0.92        3.31      1.81 o 
   2   6   5        0.31        1.55      2.04 o 
   3   6   5        0.07        1.71      1.83 o 
   4   6   5        7.30       11.07      2.61 o 
   5   6   5        0.00        0.62      3.04 o 
   6   6   5        2.29        2.92      3.12 o 
  -8   7   5        1.15        4.09      2.68 o 
  -7   7   5       14.64       13.04      3.94 o 
  -6   7   5        4.89        0.60      3.35 o 
  -5   7   5       17.26       19.46      3.72 o 
  -4   7   5        3.02        2.90      2.71 o 
  -3   7   5       12.29       18.22      3.28 o 
  -2   7   5        3.71        2.67      2.34 o 
  -1   7   5        0.49        0.99      1.97 o 
   0   7   5        9.68        7.17      2.46 o 
   1   7   5        2.26        2.08      2.00 o 
   2   7   5        3.19        0.74      2.64 o 
   3   7   5       11.41        8.48      3.15 o 
   4   7   5       16.17       18.08      3.42 o 
   5   7   5       10.01       16.00      3.79 o 
   6   7   5        0.09        0.40      3.46 o 
  -8   8   5        3.04        0.33      3.05 o 
  -7   8   5       22.96       26.58      4.91 o 
  -6   8   5       62.15       63.61      6.09 o 
  -5   8   5       41.97       59.28      5.43 o 
  -4   8   5       44.06       51.22      5.07 o 
  -3   8   5        0.94        1.82      2.68 o 
  -2   8   5       26.25       16.46      4.17 o 
  -1   8   5        6.28        3.20      2.46 o 
   0   8   5        0.33        0.97      2.22 o 
   1   8   5        5.29        7.77      2.61 o 
   2   8   5       40.43       44.75      4.67 o 
   3   8   5       68.34       60.76      6.09 o 
   4   8   5      119.84      113.22      7.64 o 
   5   8   5        0.71        3.98      3.98 o 
  -7   9   5        4.85        3.96      3.64 o 
  -6   9   5        7.55        5.74      3.95 o 
  -5   9   5        1.53        2.85      3.29 o 
  -4   9   5        2.81        1.04      3.03 o 
  -3   9   5       20.74       22.87      4.48 o 
  -2   9   5       14.45       16.29      3.89 o 
  -1   9   5        0.44        2.61      2.19 o 
   0   9   5       16.59       17.29      3.42 o 
   1   9   5       35.41       39.68      4.72 o 
   2   9   5       26.65       29.81      4.54 o 
   3   9   5       10.74        7.32      4.77 o 
   4   9   5       15.95       12.71      4.61 o 
  -6  10   5       45.20       45.33      6.00 o 
  -5  10   5      146.46      135.91     10.51 o 
  -4  10   5       77.07       80.98      7.13 o 
  -3  10   5       71.65       59.39      3.30 o 
  -2  10   5        6.77        1.02      3.41 o 
  -1  10   5       25.41       22.33      2.64 o 
   0  10   5       57.85       61.17      5.38 o 
   1  10   5        3.98        5.13      3.48 o 
   2  10   5      191.85      204.97     10.57 o 
   3  10   5      123.67      131.06      9.83 o 
  -4  11   5       32.04       49.98      6.25 o 
  -3  11   5        4.75        7.18      4.48 o 
  -2  11   5       66.60       72.97      6.59 o 
  -1  11   5       11.58        4.19      3.62 o 
   0  11   5       33.59       38.36      5.48 o 
   1  11   5       60.30       62.29      6.48 o 
   2  11   5       20.12       23.73      5.98 o 
  -9   0   6       37.65       34.39      2.64 o 
  -8   0   6       19.14       14.89      1.36 o 
  -7   0   6       28.60       23.08      1.45 o 
  -6   0   6       39.02       27.63      3.23 o 
  -5   0   6       17.24       23.35      3.12 o 
  -4   0   6        9.77        8.83      2.47 o 
  -3   0   6        4.86        5.39      3.31 o 
  -2   0   6      507.10      502.62     12.85 o 
  -1   0   6      874.92      933.23     15.62 o 
   0   0   6       26.66       23.84      3.30 o 
   1   0   6        1.62        4.67      1.84 o 
   2   0   6       15.11       12.91      2.91 o 
   3   0   6       22.84       14.91      2.05 o 
   4   0   6       32.79       38.61      4.03 o 
   5   0   6        9.17       16.00      3.61 o 
   6   0   6      100.21      128.96      8.86 o 
  -9   1   6        0.51        0.47      2.03 o 
  -8   1   6        1.07        0.63      1.52 o 
  -7   1   6       18.08       17.85      2.49 o 
  -6   1   6       31.33       28.30      3.69 o 
  -5   1   6        0.04        0.33      2.30 o 
  -4   1   6        0.10        2.54      2.54 o 
  -3   1   6        4.44        7.86      2.30 o 
  -2   1   6      436.16      534.06     12.82 o 
  -1   1   6      101.92      116.99      9.44 o 
   0   1   6        0.51        0.78      2.10 o 
   1   1   6        1.41        5.06      1.65 o 
   2   1   6       10.97        0.79      2.07 o 
   3   1   6       58.46       66.68      2.57 o 
   4   1   6        7.57        8.58      3.17 o 
   5   1   6        5.03        1.91      3.21 o 
   6   1   6       41.90       56.04      6.64 o 
  -9   2   6        2.21        0.23      2.67 o 
  -8   2   6        0.93        1.66      2.15 o 
  -7   2   6        0.00        2.53      1.68 o 
  -6   2   6       35.24       30.82      3.05 o 
  -5   2   6        3.01        7.44      1.97 o 
  -4   2   6        3.60        8.57      2.39 o 
  -3   2   6        0.02        1.84      2.53 o 
  -2   2   6       18.49       20.19      3.57 o 
  -1   2   6       76.16       86.05      5.26 o 
   0   2   6        8.00        5.20      2.27 o 
   1   2   6        9.30       10.23      2.29 o 
   2   2   6        9.39        6.50      2.26 o 
   3   2   6        3.62        4.82      2.90 o 
   4   2   6        4.58        4.19      2.00 o 
   5   2   6        5.22        7.91      3.03 o 
   6   2   6        3.17        3.14      3.76 o 
  -9   3   6        1.35        2.17      2.32 o 
  -8   3   6        5.16       12.45      3.00 o 
  -7   3   6        1.89        6.42      2.49 o 
  -6   3   6        1.06        2.96      2.32 o 
  -5   3   6        0.07        4.50      2.43 o 
  -4   3   6        1.77        2.31      2.31 o 
  -3   3   6        5.23       10.27      2.80 o 
  -2   3   6       20.14       17.67      3.30 o 
  -1   3   6        3.55       10.78      2.48 o 
   0   3   6       24.15       25.28      3.10 o 
   1   3   6       16.96       17.88      2.73 o 
   2   3   6        7.15        0.00      2.02 o 
   3   3   6        3.37        2.32      2.32 o 
   4   3   6        6.50       10.39      3.01 o 
   5   3   6       20.27       35.56      4.52 o 
   6   3   6       26.43       32.35      5.74 o 
  -8   4   6        1.63        8.23      2.57 o 
  -7   4   6        0.05        2.78      2.41 o 
  -6   4   6        2.46        2.38      2.46 o 
  -5   4   6       20.57       22.49      3.70 o 
  -4   4   6        2.78        1.26      2.70 o 
  -3   4   6        4.42        6.89      2.76 o 
  -2   4   6       22.77       20.57      3.53 o 
  -1   4   6        0.40        3.17      2.68 o 
   0   4   6       13.10       20.34      3.17 o 
   1   4   6        3.74        5.76      1.94 o 
   2   4   6        3.88        5.24      2.53 o 
   3   4   6        0.31        3.09      2.44 o 
   4   4   6        3.86        0.58      2.57 o 
   5   4   6        0.03        1.03      2.99 o 
  -8   5   6       12.00       12.39      3.86 o 
  -7   5   6        6.45        6.93      3.83 o 
  -6   5   6        0.36        3.30      2.18 o 
  -5   5   6       15.33       19.29      4.14 o 
  -4   5   6        0.00        1.11      2.61 o 
  -3   5   6       28.22       28.03      3.81 o 
  -2   5   6        0.14        1.33      2.37 o 
  -1   5   6        7.53        7.86      2.48 o 
   0   5   6        1.78        3.08      1.97 o 
   1   5   6        0.76        2.82      1.94 o 
   2   5   6        3.04        1.21      2.65 o 
   3   5   6        2.77        0.26      2.63 o 
   4   5   6        8.22        5.51      3.28 o 
   5   5   6        5.45        9.56      3.41 o 
  -7   6   6       32.05       34.87      5.46 o 
  -6   6   6        9.31        7.34      3.95 o 
  -5   6   6        2.81       11.53      2.60 o 
  -4   6   6        7.48        3.07      3.59 o 
  -3   6   6       20.72       24.88      3.38 o 
  -2   6   6       40.94       46.94      4.79 o 
  -1   6   6       66.48       70.23      5.35 o 
   0   6   6       11.54        8.62      2.64 o 
   1   6   6       11.99       13.75      2.88 o 
   2   6   6        2.52        1.53      2.08 o 
   3   6   6        7.20        1.14      2.56 o 
   4   6   6       27.47       23.35      4.69 o 
  -7   7   6        1.84        6.73      3.66 o 
  -6   7   6        4.51        5.46      3.73 o 
  -5   7   6        4.15        1.07      3.39 o 
  -4   7   6        0.60        0.67      3.12 o 
  -3   7   6       17.76       15.49      4.10 o 
  -2   7   6        2.54        4.25      3.35 o 
  -1   7   6        2.97        1.69      2.66 o 
   0   7   6       40.04       38.81      3.97 o 
   1   7   6        5.32        0.51      2.54 o 
   2   7   6        0.97        0.57      2.50 o 
   3   7   6        0.17        2.81      3.02 o 
   4   7   6       18.50       21.13      4.82 o 
  -6   8   6       23.55       20.11      5.58 o 
  -5   8   6       17.85       26.07      4.63 o 
  -4   8   6        7.27        3.69      4.21 o 
  -3   8   6        0.19        2.45      2.81 o 
  -2   8   6        2.39        3.61      3.40 o 
  -1   8   6       28.87       25.73      4.50 o 
   0   8   6        0.13        0.80      2.53 o 
   1   8   6       29.19       28.37      4.54 o 
   2   8   6       36.43       31.40      4.25 o 
   3   8   6       14.85       16.16      4.09 o 
  -5   9   6        3.46        1.65      5.05 o 
  -4   9   6        0.85        1.20      4.34 o 
  -3   9   6        0.01        1.13      3.67 o 
  -2   9   6        7.81       12.78      3.81 o 
  -1   9   6       36.52       30.58      3.18 o 
   0   9   6       26.55       25.96      4.29 o 
   1   9   6        0.62        0.63      2.98 o 
   2   9   6        0.01        1.08      3.44 o 
  -2  10   6        3.16        1.54      3.74 o 
  -1  10   6        2.25        3.88      2.42 o 
  -7   1   7        0.01        1.80      1.59 o 
  -6   1   7        0.02        1.54      1.72 o 
  -5   1   7        1.87        3.13      1.97 o 
  -4   1   7        2.62        4.45      2.55 o 
  -3   1   7       26.26       23.98      4.15 o 
  -2   1   7       10.97       22.20      3.82 o 
  -1   1   7        6.10        0.27      2.95 o 
   0   1   7        0.76        1.38      2.11 o 
   1   1   7        0.03        0.41      1.63 o 
   2   1   7       14.74        7.83      2.86 o 
   3   1   7        0.00        2.56      2.56 o 
   4   1   7        7.47        0.65      2.42 o 
  -7   2   7        1.02        5.42      1.76 o 
  -6   2   7       10.78        4.90      2.57 o 
  -5   2   7        4.00       10.55      2.83 o 
  -4   2   7        3.30        1.31      2.99 o 
  -3   2   7       10.87        7.92      4.01 o 
  -2   2   7       57.53       67.80      5.30 o 
  -1   2   7        0.29        2.94      2.53 o 
   0   2   7        1.23        4.03      2.08 o 
   1   2   7        0.07        1.78      1.93 o 
   2   2   7       11.81       10.58      2.83 o 
   3   2   7       32.36       20.06      4.12 o 
   4   2   7        1.00        2.72      3.28 o 
  -7   3   7        2.74        4.32      2.43 o 
  -6   3   7       11.08       18.57      2.65 o 
  -5   3   7       10.44        8.30      3.23 o 
  -4   3   7        2.45        0.55      2.79 o 
  -3   3   7        2.45        5.10      2.76 o 
  -2   3   7        3.92        6.58      3.02 o 
  -1   3   7        0.34        2.49      2.38 o 
   0   3   7        0.03        1.23      2.43 o 
   1   3   7        8.33        9.35      2.53 o 
   2   3   7       10.13       14.21      2.82 o 
   3   3   7        2.28        3.11      3.11 o 
  -6   4   7       25.84       24.50      4.20 o 
  -5   4   7       13.82       23.70      4.29 o 
  -4   4   7        2.72        5.70      2.77 o 
  -3   4   7       23.23       19.19      3.56 o 
  -2   4   7        0.57        0.91      2.97 o 
  -1   4   7        6.98       11.93      3.12 o 
   0   4   7        4.16        7.34      2.31 o 
   1   4   7        0.91        4.62      2.17 o 
   2   4   7       44.25       38.04      2.35 o 
   3   4   7       17.89        8.07      3.36 o 
  -6   5   7        5.86        5.60      3.82 o 
  -5   5   7       11.89       14.13      3.40 o 
  -4   5   7       15.11       12.14      3.52 o 
  -3   5   7        1.40        1.93      3.12 o 
  -2   5   7        5.61        4.04      2.87 o 
  -1   5   7        5.46        5.29      3.15 o 
   0   5   7        3.29        4.14      2.36 o 
   1   5   7        3.09        1.01      2.69 o 
   2   5   7       16.62       13.89      3.40 o 
  -5   6   7        1.62        0.00      3.69 o 
  -4   6   7       12.83       11.13      4.49 o 
  -3   6   7       19.58       21.40      4.26 o 
  -2   6   7        0.03        2.63      2.46 o 
  -1   6   7        0.37        0.92      2.84 o 
   0   6   7        3.45        8.81      2.57 o 
   1   6   7        4.06        0.81      2.13 o 
   2   6   7        0.27        1.19      2.68 o 
  -4   7   7        0.35        6.31      3.14 o 
  -3   7   7        0.17        7.85      2.82 o 
  -2   7   7        0.99        1.04      2.76 o 
  -1   7   7        2.83        2.23      2.74 o 
   0   7   7        1.08        3.57      1.91 o 
  -4   0   8        1.74        4.95      3.06 o 
  -3   0   8        0.37        2.00      3.63 o 
  -2   0   8      264.17      284.81     11.74 o 
  -1   0   8        5.48       13.59      3.12 o 
   0   0   8        0.51        2.58      2.58 o 
  -4   1   8        1.14        3.12      2.72 o 
  -3   1   8       34.79       31.29      4.88 o 
  -2   1   8       18.62       31.72      5.65 o 
  -1   1   8       24.56       36.95      5.00 o 
   0   1   8        0.82        3.47      2.10 o 
  -3   2   8        3.57        3.27      3.95 o 
  -2   2   8       35.63       29.82      5.72 o 
  -1   2   8        1.34        4.37      2.88 o 
  -2   3   8        2.91        5.71      3.15 o 
                                                 
